# Supplementary material for: Digital tools for the recruitment and retention of participants in randomised controlled trials: a systematic map
Source: Trials. 2020 Jun 5;21:478. doi: 10.1186/s13063-020-04358-3 (PMC7273688; doi:10.1186/s13063-020-04358-3)
Supplement: Supplementary file 8 — Additional file 8: Appendix 5. Systematic map database (November 2019). [file 13063_2020_4358_MOESM8_ESM.xlsx]

## Sheet: 1. Introduction
	Digital tools for the recruitment and retention of participants in randomised controlled trials: A systematic map
	Frampton GK,1,2 Shepherd J,1,2 Pickett K,1,2 Griffiths GG,3 Wyatt JC2
	1 Southampton Health Technology Assessments Centre (SHTAC)							2 Wessex Institute, Faculty of Medicine, University of Southampton							3 Southampton CTU
	Appendix 5 - Systematic map database (November 2019)
	This database presents details of 105 studies of digital approaches for recruitment and/or retetention of participants in randomised controlled trials which met the
	pre-specified eligibility criteria for inclusion in the systematic map
	The keywords used to specify characteristics of the studies are shown in two worksheets:
	Worksheet 2 provides the map database
	The data format is explained in the first column of worksheet 2. The majority of keywords are coded in binary (0/1), where 1 indicates that the specified keyword applies
	and 0 indicates that it does not apply; some keywords are coded as a numeric date or free text. Binary-coded variables maybe viewed as pivot charts or tables if desired,
	or selected using the drop-down menu filters in worksheet 3 to display various combinations of characteristics of the evidence base
	Worksheet 3 provides a list of the references to 104 articles which describe the 105 studies in the systematic map.
	ABBREVIATIONS USED: NA - not applicable; NR - not reported;

## Sheet: 2. Studies by row
	Publication type and date							Location			Evidence type (evaluation design)					Purpose of digital approach for recruitment						Purpose of digital approach for retention						Type of digital tool (retention or recruitment)
First author & date	Extended abstract	Academic journal	Agency or institution report	Book	Book chapter	Thesis or disser-tation	Publi-cation year	Country 1 name	Country 2 name	Multi-national > 3 countries (NB no studies were conducted in 3 countries)	Experimental: randomised	Experimental: non-randomised	Observational study or retrospective analysis	Simulation study	Other (specify in comment)	Raise awareness of the target trial	Assist people to identify specific trials they may join	Assist study personnel or health professionals to identify eligible study participants	Obtain participant informed consent	Other (specified in next column)	If other, specify what	Prompts/ reminders to attend or complete tasks	Communi-cation to maintain engagement with the trial	Auto-mated collation of existing data	Digital capture of new data	Other (specified in next column)	If other, specify what	Internet site for recruit-ment	Internet site for retention	Internet forum for recruit-ment	Internet forum for retention	Internet pop-up adverts for recruit-ment	e-mail for recruit-ment	e-mail for retention	Automated identification of trials for which people are potentially eligible, for recruitment	Automated screening method used to identify potential participants, for recruitment	Digital lecture/ presentation (e.g. Power-point) for recruitment	Digital lecture/ presentation (e.g. Power-point) for retention	Other computer program software for recruitment	Other computer program software for retention	Social media for recruit-ment	Social media for retention	Crowd-sourcing platform for recruit-ment	Automated phone calls for recruit-ment	Automated phone calls for retention	Virtual assistant/gadget for retention	Chatbot for recruit-ment	Chatbot for retention	Virtual snow-balling for recruit-ment
Adam 2016	0	1	0	0	0	0	2016	Canada	NA	0	0	0	1	0	0	1	0	0	0	0	NA	0	0	0	0	0	NA	0	0	0	0	0	0	0	0	0	0	0	0	0	1	0	0	0	0	0	0	0	0
Aguiar 2017	0	1	0	0	0	0	2017	Australia	NA	0	0	0	1	0	0	1	0	0	0	0	NA	0	0	0	0	0	NA	0	0	0	0	0	1	0	0	0	0	0	0	0	1	0	0	0	0	0	0	0	0
Alheresh 2013	1	0	0	0	0	0	2013	USA	NA	0	0	0	1	0	0	1	0	0	0	0	NA	0	0	0	0	0	NA	0	0	0	0	0	0	0	0	0	0	0	0	0	1	0	0	0	0	0	0	0	0
Ashby 2011	0	1	0	0	0	0	2011	UK	NA	0	1	0	0	0	0	0	0	0	0	0	NA	1	0	0	0	0	NA	0	0	0	0	0	0	1	0	0	0	0	0	0	0	0	0	0	0	0	0	0	0
Bailey 2013	0	1	0	0	0	0	2013	UK	NA	0	0	0	1	0	0	1	0	0	1	0	NA	1	0	0	0	0	NA	1	0	0	0	0	1	1	0	0	0	0	0	0	1	0	0	0	0	0	0	0	0
Beauharnais 2012	0	1	0	0	0	0	2012	USA	NA	0	0	0	1	0	0	0	0	1	0	0	NA	0	0	0	0	0	NA	0	0	0	0	0	0	0	0	1	0	0	0	0	0	0	0	0	0	0	0	0	0
Berk 2017	0	1	0	0	0	0	2017	USA	NA	0	0	0	1	0	0	1	1	0	0	0	NA	0	0	0	0	0	NA	1	0	0	0	0	0	0	0	0	0	0	1	0	1	0	0	0	0	0	0	0	0
Bickmore 2016	0	1	0	0	0	0	2016	USA	NA	0	1	0	0	0	0	0	1	0	0	0	NA	0	0	0	0	0	NA	1	0	0	0	0	0	0	0	0	0	0	0	0	0	0	0	0	0	0	1	0	0
Brodar 2016	0	1	0	0	0	0	2016	USA	NA	0	0	0	1	0	0	1	0	0	0	0	NA	0	0	0	0	0	NA	1	0	0	0	0	1	0	0	0	0	0	0	0	1	0	0	0	0	0	0	0	0
Buckingham 2017	0	1	0	0	0	0	2017	USA	NA	0	0	0	1	0	0	1	0	0	0	0	NA	0	0	0	0	0	NA	1	0	0	0	0	1	0	0	0	0	0	0	0	1	0	0	0	0	0	0	0	0
Bull 2008	0	1	0	0	0	0	2008	USA	NA	0	0	0	1	0	0	1	0	0	0	0	NA	1	0	0	0	0	NA	0	0	0	0	0	0	1	0	0	0	0	0	0	0	0	0	0	0	0	0	0	0
Bull 2009 8941	0	1	0	0	0	0	2009	USA	NA	0	0	0	1	0	0	1	0	0	0	0	NA	1	0	0	0	1	Mode of health intervention delivery - via the internet or via a computer kiosk in clinic	1	1	0	0	0	0	1	0	0	0	0	0	0	0	0	0	0	0	0	0	0	0
Buller 2012	0	1	0	0	0	0	2012	USA	NA	0	0	0	1	0	0	1	0	0	0	0	NA	0	0	0	0	0	NA	1	0	0	0	0	0	0	0	0	0	0	0	0	0	0	0	0	0	0	0	0	0
Bunge 2018	0	1	0	0	0	0	2018	USA	NA	0	0	0	1	0	0	1	0	0	0	0	NA	0	0	0	0	0	NA	1	0	0	0	0	1	0	0	0	0	0	0	0	1	0	1	0	0	0	0	0	0
Burrell 2012	0	1	0	0	0	0	2012	USA	NA	0	0	0	1	0	0	1	0	0	0	0	NA	0	0	0	0	0	NA	1	0	0	0	0	0	0	0	0	0	0	0	0	1	0	0	0	0	0	0	0	0
Caperchione 2016	0	1	0	0	0	0	2016	Canada	Australia	0	0	0	1	0	0	1	0	0	0	0	NA	0	0	0	0	0	NA	0	0	0	0	0	1	0	0	0	0	0	0	0	0	0	0	0	0	0	0	0	0
Carmi 2014	0	1	0	0	0	0	2014	NA	NA	1	0	0	1	0	0	1	0	0	0	0	NA	0	0	0	0	0	NA	0	0	0	0	0	0	0	0	0	0	0	0	0	0	0	0	0	0	0	0	0	0
Chin Feman 2008	0	1	0	0	0	0	2008	USA	Republic of Korea	0	0	0	1	0	0	1	0	0	0	0	NA	0	0	0	0	0	NA	1	0	0	0	0	0	0	0	0	0	0	0	0	0	0	0	0	0	0	0	0	0
Clark 2015	0	1	0	0	0	0	2015	UK	NA	0	1	0	0	0	0	0	0	0	0	0	NA	1	0	0	0	0	NA	0	0	0	0	0	0	1	0	0	0	0	0	0	0	0	0	0	0	0	0	0	0
Coday 2016	0	1	0	0	0	0	2016	USA	NA	0	0	0	1	0	0	1	0	0	0	0	NA	0	0	0	0	0	NA	1	0	0	0	0	1	0	0	0	0	0	0	0	1	0	0	0	0	0	0	0	0
Cornelius 2018	0	1	0	0	0	0	2018	UK	NA	0	0	1	0	0	0	0	0	1	0	1	Automatic, digital approach to randomising participants	0	0	0	0	0	NA	0	0	0	0	0	0	0	0	0	0	0	0	0	0	0	0	0	0	0	0	0	0
Coronado 2012	0	1	0	0	0	0	2012	USA	NA	0	0	0	1	0	0	1	0	0	0	0	NA	0	0	0	0	0	NA	1	0	0	0	0	1	0	0	0	0	0	0	0	0	0	0	0	0	0	0	0	0
Cuggia 2015	0	1	0	0	0	0	2015	France	NA	0	0	0	1	0	0	0	0	1	0	0	NA	0	0	0	0	0	NA	0	0	0	0	0	0	0	0	1	0	0	0	0	0	0	0	0	0	0	0	0	0
Du 2009	0	1	0	0	0	0	2009	USA	NA	0	1	0	0	0	0	0	0	0	0	1	To inform and educate potential participants about clinical trials, what they are and what they involve	0	0	0	0	0	NA	0	0	0	0	0	0	0	0	0	0	0	0	0	0	0	0	0	0	0	0	0	0
Dugas 2008	0	1	0	0	0	0	2008	Germany	NA	0	0	0	1	0	0	0	0	1	0	0	NA	0	0	0	0	0	NA	0	0	0	0	0	0	0	0	1	0	0	0	0	0	0	0	0	0	0	0	0	0
Dugas 2010	0	1	0	0	0	0	2010	Germany	NA	0	0	0	1	0	0	0	0	1	0	0	NA	0	0	0	0	0	NA	0	0	0	0	0	0	0	0	1	0	0	0	0	0	0	0	0	0	0	0	0	0
Edwards 2016	0	1	0	0	0	0	2016	UK	NA	0	1	0	0	0	0	0	0	0	0	0	NA	1	0	0	0	0	NA	0	0	0	0	0	0	1	0	0	0	0	0	0	0	0	0	0	0	0	0	0	0
Effoe 2016	0	1	0	0	0	0	2016	USA	NA	0	0	0	1	0	0	1	0	1	0	0	NA	0	0	0	0	0	NA	1	0	0	0	0	0	0	0	0	0	0	0	0	0	0	0	0	0	0	0	0	0
Erickson 2013	0	1	0	0	0	0	2013	USA	NA	0	0	0	1	0	0	1	0	0	0	0	NA	0	0	0	0	0	NA	1	0	0	0	0	1	0	0	0	0	0	0	0	1	0	0	0	0	0	0	0	0
Ethier 2017	0	1	0	0	0	0	2017	NA	NA	1	1	0	0	0	0	0	0	1	0	0	NA	0	0	1	1	0	NA	0	0	0	0	0	0	0	0	1	0	0	0	0	0	0	0	0	0	0	0	0	0
Fazzino 2015	0	1	0	0	0	0	2015	USA	Canada	0	0	0	1	0	0	1	0	0	0	0	NA	0	0	0	0	0	NA	0	0	0	0	0	1	0	0	0	0	0	0	0	1	0	0	0	0	0	0	0	0
Frandsen 2016	0	1	0	0	0	0	2016	Australia	NA	0	0	0	1	0	0	1	0	0	0	0	NA	0	0	0	0	1	The aim of the study was to examine whether individuals who visit the study website are more likely, due to self-screening, to be eligible for, enroll in, and complete the study. Thus, the digital approach was the same for recruitment and retention.	1	0	0	0	0	0	0	0	0	0	0	0	0	1	0	0	0	0	0	0	0	0
Frandsen 2014	0	1	0	0	0	0	2014	Australia	NA	0	0	0	1	0	0	1	0	0	0	0	NA	0	0	0	0	0	NA	0	0	0	0	0	0	0	0	0	0	0	0	0	1	0	0	0	0	0	0	0	0
Frawley 2011	1	0	0	0	0	0	2011	Australia	NA	0	0	0	1	0	0	1	0	0	0	0	NA	0	0	0	0	0	NA	0	0	0	0	0	0	0	0	0	0	0	0	0	1	0	0	0	0	0	0	0	0
Free 2010	0	1	0	0	0	0	2010	UK	NA	0	1	0	0	0	0	1	0	0	0	0	NA	0	0	0	0	0	NA	1	0	0	0	0	0	0	0	0	0	0	0	0	0	0	0	0	0	0	0	0	0
Free 2010	0	1	0	0	0	0	2010	UK	NA	0	0	1	0	0	0	1	0	0	0	0	NA	0	0	0	0	0	NA	0	0	0	0	0	0	0	0	0	0	0	0	0	0	0	0	0	0	0	0	0	0
Funk 2012	0	1	0	0	0	0	2012	USA	NA	0	0	0	1	0	0	0	0	0	0	1	Inform potential participants about what was involved in taking part in the trial	0	0	0	0	0	NA	1	0	0	0	0	1	0	0	0	0	0	0	0	0	0	0	0	0	0	0	0	0
Gioia 2016	0	1	0	0	0	0	2016	USA	NA	0	0	0	1	0	0	1	0	0	0	0	NA	0	0	0	0	0	NA	1	0	0	0	0	0	0	0	0	0	0	0	0	0	0	0	0	0	0	0	0	0
Hamilton 2018	0	1	0	0	0	0	2018	UK	NA	0	0	0	1	0	0	1	0	0	1	0	NA	1	0	0	1	0	NA	1	1	0	0	0	0	1	0	0	0	0	0	0	0	0	0	0	0	0	0	0	0
Heffner 2013	0	1	0	0	0	0	2013	USA	NA	0	0	0	1	0	0	1	0	0	0	0	NA	0	0	0	0	0	NA	1	0	0	0	0	1	0	0	0	0	0	0	0	1	0	0	0	0	0	0	0	0
Horvath 2012	0	1	0	0	0	0	2012	USA	NA	0	0	0	1	0	0	1	0	0	0	0	NA	1	0	0	0	0	NA	0	0	0	0	0	1	1	0	0	0	0	0	0	0	0	0	0	0	0	0	0	0
Iribarren 2018	0	1	0	0	0	0	2018	USA	NA	0	0	0	1	0	0	1	0	0	0	0	NA	0	0	0	0	0	NA	1	0	0	0	0	0	0	0	0	0	0	0	0	1	0	0	0	0	0	0	0	0
Johnson 2015	0	1	0	0	0	0	2015	USA	NA	0	0	0	1	0	0	1	0	1	0	0	NA	0	0	0	0	0	NA	0	0	0	0	0	0	0	0	1	0	0	0	0	0	0	0	0	0	0	0	0	0
Jones 2012	0	1	0	0	0	0	2012	USA	NA	0	0	0	1	0	0	0	0	0	0	1	Communication to re-recruit participants who had taken part in a study into a follow-up study.	0	0	0	0	0	NA	0	0	0	0	0	0	0	0	0	0	0	0	0	1	0	0	0	0	0	0	0	0
Jones 2017	0	1	0	0	0	0	2017	USA	NA	0	0	0	1	0	0	1	0	0	1	0	NA	0	0	0	0	0	NA	0	0	0	0	0	0	0	0	0	0	0	0	0	1	0	0	0	0	0	0	0	0
Jonnalagadda 2017	0	1	0	0	0	0	2017	USA	NA	0	0	0	1	0	0	0	0	1	0	0	NA	0	0	0	0	0	NA	0	0	0	0	0	0	0	1	0	0	0	0	0	0	0	0	0	0	0	0	0	0
Juraschek, 2018	0	1	0	0	0	0	2018	USA	NA	0	0	0	1	0	0	1	0	0	0	0	NA	0	0	0	0	0	NA	1	0	0	0	0	0	0	0	0	0	0	0	0	1	0	0	0	0	0	0	0	0
Kennedy 2010	0	1	0	0	0	0	2010	USA	NA	0	0	0	1	0	0	1	0	0	0	0	NA	0	0	0	0	0	NA	1	0	0	0	0	1	0	0	0	0	0	0	0	0	0	0	0	0	0	0	0	0
Kim 2014	0	1	0	0	0	0	2014	USA	NA	0	0	0	1	0	0	0	0	0	0	0	NA	1	1	0	0	0	NA	0	0	0	0	0	0	0	0	0	0	0	0	1	0	1	0	0	0	0	0	0	0
Klein 2017	0	1	0	0	0	0	2017	Germany	NA	0	0	0	1	0	0	1	0	0	0	0	NA	0	0	0	0	0	NA	0	0	1	0	0	0	0	0	0	0	0	0	0	0	0	0	0	0	0	0	0	0
Köpke 2013	0	1	0	0	0	0	2013	Germany	NA	0	0	0	1	0	0	0	0	1	0	0	NA	0	0	0	0	0	NA	0	0	0	0	0	0	0	0	1	0	0	0	0	0	0	0	0	0	0	0	0	0
Korde 2009	0	1	0	0	0	0	2009	USA	NA	0	0	0	1	0	0	1	0	0	0	0	NA	0	0	0	0	0	NA	1	0	0	0	0	0	0	0	0	0	0	0	0	0	0	0	0	0	0	0	0	0
Koziol-McLain 2016	0	1	0	0	0	0	2016	New Zealand	NA	0	0	0	1	0	0	1	0	0	1	0	NA	0	0	0	0	0	NA	1	0	0	0	0	0	0	0	0	0	0	0	0	0	0	0	0	0	0	0	0	0
Krischer 2017	0	1	0	0	0	0	2017	USA	NA	0	0	1	0	0	0	1	0	0	1	0	NA	0	0	0	0	0	NA	1	0	1	0	0	1	0	0	0	0	0	0	0	1	0	0	0	0	0	0	0	0
Krusche 2014	0	1	0	0	0	0	2014	UK	NA	0	0	0	1	0	0	1	0	0	0	0	NA	0	0	0	0	0	NA	1	0	0	0	0	0	0	0	0	0	0	0	0	1	0	0	0	0	0	0	0	0
Kye 2009	0	1	0	0	0	0	2009	USA	NA	0	0	0	1	0	0	1	0	0	0	0	NA	0	0	0	0	0	NA	1	0	0	0	0	0	0	0	0	0	0	0	0	0	0	0	0	0	0	0	0	0
Layi 2011	0	1	0	0	0	0	2011	USA	NA	0	0	0	1	0	0	1	0	0	0	0	NA	0	0	0	0	0	NA	1	0	0	0	0	0	0	0	0	0	0	0	0	1	0	0	0	0	0	0	0	0
Lesher 2015	0	1	0	0	0	0	2015	USA	NA	0	0	0	1	0	0	1	0	0	0	0	NA	0	0	0	0	0	NA	1	0	0	0	0	1	0	0	0	0	0	0	0	1	0	0	0	0	0	0	0	0
Li 2008	1	0	0	0	0	0	2008	USA	NA	0	0	0	1	0	0	0	0	1	0	0	NA	0	0	0	0	0	NA	0	0	0	0	0	0	0	0	1	0	0	0	0	0	0	0	0	0	0	0	0	0
Man 2011	0	1	0	0	0	0	2011	UK	NA	0	1	0	0	0	0	0	0	0	0	0	NA	1	0	0	0	0	NA	0	0	0	0	0	0	1	0	0	0	0	0	0	0	0	0	0	0	0	0	0	0
Moreno 2017	0	1	0	0	0	0	2017	USA	NA	0	0	0	1	0	0	1	0	0	0	0	NA	0	0	0	0	0	NA	1	0	0	0	0	0	0	0	0	0	0	0	0	1	0	0	0	0	0	0	0	0
McGregor 2010	0	1	0	0	0	0	2010	UK	NA	0	0	0	1	0	0	0	0	1	0	0	NA	0	0	0	0	0	NA	0	0	0	0	0	0	0	0	1	0	0	0	0	0	0	0	0	0	0	0	0	0
Miller 2016	0	1	0	0	0	0	2016	Australia	NA	0	0	0	1	0	0	1	0	0	0	0	NA	0	0	0	0	0	NA	1	0	0	0	0	0	0	0	0	0	0	0	0	1	0	0	0	0	0	0	0	0
Miotto 2015	0	1	0	0	0	0	2015	USA	NA	0	0	0	1	0	0	0	0	1	0	0	NA	0	0	0	0	0	NA	0	0	0	0	0	0	0	0	1	0	0	0	0	0	0	0	0	0	0	0	0	0
Mohan 2017	0	1	0	0	0	0	2017	USA	NA	0	0	0	1	0	0	1	0	0	1	0	NA	1	1	0	0	0	NA	1	0	0	0	0	1	1	0	0	0	0	0	0	1	1	0	0	0	0	0	0	0
Morgan 2013	0	1	0	0	0	0	2013	Australia	NA	0	0	0	1	0	0	1	0	0	0	0	NA	0	0	0	0	0	NA	1	0	1	0	0	1	0	0	0	0	0	0	0	1	0	0	0	0	0	0	0	0
Nash 2017	0	1	0	0	0	0	2017	Australia	NA	0	0	0	1	0	0	1	0	0	0	0	NA	0	0	0	0	0	NA	1	0	0	0	0	0	0	0	0	0	0	0	0	1	0	0	0	0	0	0	0	0
Ni 2015a	0	1	0	0	0	0	2015	USA	NA	0	0	1	1	0	0	0	0	1	0	0	NA	0	0	0	0	0	NA	0	0	0	0	0	0	0	0	1	0	0	0	0	0	0	0	0	0	0	0	0	0
Ni 2015b	0	1	0	0	0	0	2015	USA	NA	0	0	0	1	0	0	0	0	1	0	0	NA	0	0	0	0	0	NA	0	0	0	0	0	0	0	1	1	0	0	0	0	0	0	0	0	0	0	0	0	0
Partridge 2015	0	1	0	0	0	0	2015	Australia	NA	0	0	0	1	0	0	1	0	0	0	0	NA	0	0	0	0	0	NA	1	0	0	0	0	0	0	0	0	0	0	0	0	1	0	0	0	0	0	0	0	0
Penberthy 2010	0	1	0	0	0	0	2010	USA	NA	0	0	0	1	0	0	0	0	1	0	0	NA	0	0	0	0	0	NA	0	0	0	0	0	0	0	0	1	0	0	0	0	0	0	0	0	0	0	0	0	0
Polak 2014	1	0	0	0	0	0	2014	USA	NA	0	0	0	1	0	0	0	0	0	0	0	NA	0	0	0	1	0	NA	0	0	0	0	0	0	0	0	0	0	0	0	1	0	0	0	0	0	0	0	0	0
Pressler 2012	0	1	0	0	0	0	2012	USA	NA	0	0	0	1	0	0	0	0	1	0	0	NA	0	0	0	0	0	NA	0	0	0	0	0	0	0	0	1	0	0	0	0	0	0	0	0	0	0	0	0	0
Rabin 2013	0	1	0	0	0	0	2013	USA	NA	0	0	0	1	0	0	1	0	0	0	0	NA	0	0	0	0	0	NA	1	0	0	0	0	1	0	0	0	0	0	0	0	1	0	0	0	0	0	0	0	0
Ramsey 2015	0	1	0	0	0	0	2015	USA	NA	0	0	0	1	0	0	1	0	1	0	0	NA	0	0	0	0	0	NA	1	0	0	0	0	0	0	0	1	0	0	0	0	0	0	0	0	0	0	0	0	0
Raviotta 2016	0	1	0	0	0	0	2015	USA	NA	0	0	0	1	0	0	1	0	0	0	0	NA	0	0	0	0	0	NA	0	0	0	0	0	1	0	0	0	0	0	0	0	1	0	0	0	0	0	0	0	0
Rellis 2015	1	0	0	0	0	0	2015	UK	NA	0	0	0	1	0	0	1	0	0	0	0	NA	0	0	0	0	0	NA	1	0	0	0	0	0	0	0	0	0	0	0	0	1	0	0	0	0	0	0	0	0
Rollman 2008	0	1	0	0	0	0	2008	USA	NA	0	0	0	1	0	0	0	0	1	0	0	NA	0	0	0	0	0	NA	0	0	0	0	0	0	0	0	1	0	0	0	0	0	0	0	0	0	0	0	0	0
Rorie 2017	0	1	0	0	0	0	2017	UK	NA	0	0	0	1	0	0	1	0	0	1	0	NA	1	0	0	1	0	NA	1	0	0	0	0	1	1	0	0	0	0	0	0	0	0	0	0	0	0	0	0	0
Routledge 2017	0	1	0	0	0	0	2017	USA	NA	0	0	0	1	0	0	1	0	0	0	0	NA	0	0	0	0	0	NA	1	0	0	0	0	1	0	0	0	0	0	0	0	1	0	0	1	0	0	0	0	0
Ryan 2018	0	1	0	0	0	0	2018	USA	NA	0	0	0	1	0	0	1	0	0	0	0	NA	0	0	0	0	0	NA	1	0	0	0	0	1	0	0	0	0	0	0	0	0	0	0	0	0	0	0	0	0
Sahoo 2014	0	1	0	0	0	0	2014	USA	NA	0	0	0	1	0	0	0	0	1	0	0	NA	0	0	0	0	0	NA	0	0	0	0	0	0	0	1	0	0	0	0	0	0	0	0	0	0	0	0	0	0
Sanders 2009	0	1	0	0	0	0	2009	Australia	NA	0	0	0	1	0	0	1	0	1	0	0	NA	0	0	0	0	0	NA	0	0	0	0	0	0	0	0	1	0	0	0	0	0	0	0	0	0	0	0	0	0
Schmickl 2011	0	1	0	0	0	0	2011	USA	NA	0	0	0	1	0	0	0	0	1	0	0	NA	0	0	0	0	0	NA	0	0	0	0	0	0	0	0	1	0	0	0	0	0	0	0	0	0	0	0	0	0
Schroy 2009	0	1	0	0	0	0	2009	USA	NA	0	0	1	0	0	0	0	0	1	0	0	NA	0	0	0	0	0	NA	0	0	0	0	0	0	0	0	1	0	0	0	0	0	0	0	0	0	0	0	0	0
Severi 2011	0	1	0	0	0	0	2011	UK	NA	0	1	0	0	0	0	0	0	0	0	0	NA	1	0	0	0	0	NA	0	0	0	0	0	0	0	0	0	0	0	0	0	0	0	0	0	0	0	0	0	0
Sharp 2008	0	1	0	0	0	0	2008	USA	NA	0	0	0	1	0	0	1	0	0	0	0	NA	0	0	0	0	0	NA	0	0	0	0	0	1	0	0	0	0	0	0	0	0	0	0	0	0	0	0	0	0
Shere 2014	0	1	0	0	0	0	2014	Canada	NA	0	0	0	1	0	0	1	0	0	0	0	NA	0	0	0	0	0	NA	1	0	1	0	0	0	0	0	0	0	0	0	0	1	0	0	0	0	0	0	0	0
Spokoyny 2016	0	1	0	0	0	0	2016	USA	NA	0	0	0	1	0	0	0	0	1	0	0	NA	0	0	0	0	0	NA	0	0	0	0	0	0	0	1	0	0	0	0	0	0	0	0	0	0	0	0	0	0
Staffileno 2017	0	1	0	0	0	0	2017	USA	NA	0	0	0	1	0	0	1	0	0	0	0	NA	0	0	0	0	0	NA	1	0	0	0	0	1	0	0	0	0	0	0	0	1	0	0	1	0	0	0	0	0
Stanczyk 2014	0	1	0	0	0	0	2014	Netherlands	NA	0	0	0	1	0	0	1	0	0	0	0	NA	1	0	0	0	0	NA	1	0	0	0	0	0	1	0	0	0	0	0	0	0	0	0	0	0	0	0	0	0
Stanton 2013	0	1	0	0	0	0	2013	USA	NA	0	0	0	1	0	0	1	0	0	0	0	NA	0	0	0	0	0	NA	1	0	0	0	0	1	0	0	0	0	0	0	0	1	0	0	0	0	0	0	0	1
Starr 2015	0	1	0	0	0	0	2015	UK	NA	0	1	0	0	0	0	0	0	0	0	0	NA	1	0	0	0	0	NA	0	0	0	0	0	0	1	0	0	0	0	0	0	0	0	0	0	0	0	0	0	0
Switzer 2010	0	1	0	0	0	0	2010	USA	NA	0	0	0	1	0	0	0	0	1	0	0	NA	0	0	0	0	0	NA	0	0	0	0	0	0	0	0	0	0	0	1	0	0	0	0	0	0	0	0	0	0
Sygna 2015	0	1	0	0	0	0	2015	Norway	NA	0	0	0	1	0	0	1	0	0	0	0	NA	0	0	0	0	0	NA	0	0	0	0	0	0	0	0	0	0	0	0	1	0	0	0	0	0	0	0	0	0
Tate 2014	0	1	0	0	0	0	2014	USA	NA	0	0	0	1	0	0	1	0	0	0	0	NA	0	0	0	0	0	NA	1	0	0	0	0	1	0	0	0	0	0	0	0	0	0	0	0	0	0	0	0	0
Taylor-Piliae 2014	0	1	0	0	0	0	2014	USA	NA	0	0	0	1	0	0	1	0	0	0	0	NA	0	0	0	0	0	NA	1	0	0	0	0	0	0	0	0	0	0	0	0	0	0	0	0	0	0	0	0	0
Thadani 2009	0	1	0	0	0	0	2009	USA	NA	0	0	0	1	0	0	0	0	1	0	0	NA	0	0	0	0	0	NA	0	0	0	0	0	0	0	0	1	0	0	0	0	0	0	0	0	0	0	0	0	0
Treweek 2012	0	1	0	0	0	0	2012	UK	NA	0	1	0	0	0	0	1	0	0	0	0	NA	0	0	0	0	0	NA	0	0	0	0	0	1	0	0	0	0	0	0	0	0	0	0	0	0	0	0	0	0
Treweek 2010	0	1	0	0	0	0	2010	UK	NA	0	0	0	1	0	0	0	0	1	0	0	NA	0	0	0	0	0	NA	0	0	0	0	0	0	0	0	1	0	0	0	0	0	0	0	0	0	0	0	0	0
Unlu Ince 7562	0	1	0	0	0	0	2014	Netherlands	NA	0	0	0	1	0	0	1	0	0	0	0	NA	0	0	0	0	0	NA	1	0	1	0	0	1	0	0	0	0	0	0	0	1	0	0	0	0	0	0	0	0
Usadi 2015	0	1	0	0	0	0	2015	USA	NA	0	0	0	1	0	0	1	0	0	0	0	NA	0	0	0	0	0	NA	1	0	0	0	0	0	0	0	0	0	0	0	0	1	0	0	0	0	0	0	0	0
Varner 2018	0	1	0	0	0	0	2018	Canada	NA	0	0	0	1	0	0	0	0	0	0	0	NA	1	0	0	0	0	NA	0	0	0	0	0	0	0	0	0	0	0	0	0	0	0	0	0	0	0	0	0	0
Volkova 2017	0	1	0	0	0	0	2017	New Zealand	NA	0	0	0	1	0	0	1	0	0	1	0	NA	1	0	0	0	0	NA	1	0	0	0	0	1	1	0	0	0	0	0	0	1	0	0	0	0	0	0	0	0
Weng 2010	1	0	0	0	0	0	2010	USA	NA	0	0	0	1	0	0	0	0	1	0	0	NA	0	0	0	0	0	NA	0	0	0	0	0	0	0	0	1	0	0	0	0	0	0	0	0	0	0	0	0	0
	6	99	0	0	0	0		0	0	2	11	5	90	0	0	68	2	28	8	4	0	17	2	1	4	2	0	51	2	5	0	0	30	14	4	22	0	0	2	3	40	2	1	2	0	0	1	0	1
[truncated: 83 more columns]

## Sheet: 3. Reference list
References
Adam 2016	Adam LM, Manca DP, Bell RC. Can Facebook Be Used for Research? Experiences Using Facebook to Recruit Pregnant Women for a Randomized Controlled Trial. Journal of Medical Internet Research. 2016;18(9):e250.
Aguiar 2017	Aguiar EJ, Morgan PJ, Collins CE, Plotnikoff RC, Young MD, Callister R. Process Evaluation of the Type 2 Diabetes Mellitus PULSE Program Randomized Controlled Trial: Recruitment, Engagement, and Overall Satisfaction. American Journal of Men's Health. 2017;11(4):1055-1068.
Alheresh 2013	Alheresh R, Allaire SH, Lavalley MP, Vaughan M, Emmetts R, Keysor JJ. "Work it" recruitment: Lessons learned from an arthritis work disability prevention randomized trial. Arthritis and Rheumatism. 2013;10):S1220.
Ashby 2011	A randomized trial of electronic reminders showed a reduction in the time to respond to postal questionnaires. Journal of Clinical Epidemiology. 2011;64:208-212.
Bailey 2013	Bailey JV, Pavlou M, Copas A, McCarthy O, Carswell K, Rait G, et al. The Sexunzipped trial: optimizing the design of online randomized controlled trials. Journal of Medical Internet Research. 2013;15(12):e278.
Beauharnais 2012	Beauharnais CC, Larkin ME, Zai AH, Boykin EC, Luttrell J, Wexler DJ. Efficacy and cost-effectiveness of an automated screening algorithm in an inpatient clinical trial. Clinical Trials. 2012;9(2):198-203.
Berk 2017	Berk S, Greco BL, Biglan K, Kopil CM, Holloway RG, Meunier C, et al. Increasing Efficiency of Recruitment in Early Parkinson's Disease Trials: A Case Study Examination of the STEADY-PD III Trial. Journal of Parkinsons Disease. 2017;7(4):685-693.
Bickmore 2016	Bickmore TW, Utami D, Matsuyama R, Paasche-Orlow MK. Improving Access to Online Health Information With Conversational Agents: A Randomized Controlled Experiment. Journal of Medical Internet Research. 2016;18(1).
Brodar 2016	Brodar KE, Hall MG, Butler EN, Parada H, Stein-Seroussi A, Hanley S, et al. Recruiting Diverse Smokers: Enrollment Yields and Cost. International Journal of Environmental Research and Public Health. 2016;13(12):16.
Buckingham 2017	Buckingham L, Becher J, Voytek CD, Fiore D, Dunbar D, Davis-Vogel A, et al. Going social: Success in online recruitment of men who have sex with men for prevention HIV vaccine research. Vaccine. 2017;35(27):3498-3505.
Bull 2008	Bull S, Pratte K, Whitesell N, Rietmeijer C, McFarlane M. Effects of an internet-based intervention for HIV prevention: the youthnet trials. AIDS and Behavior. 2009;13(3):474-487.
Bull 2009	Bull SS, Vallejos D, Levine D, Ortiz C. Improving recruitment and retention for an online randomized controlled trial: experience from the Youthnet study. AIDS Care. 2008;20(8):887-893.
Buller 2012	Buller DB, Meenan R, Severson H, Halperin A, Edwards E, Magnusson B. Comparison of 4 recruiting strategies in a smoking cessation trial. American Journal of Health Behavior. 2012;36(5):577-588.
Bunge 2018	Bunge E, Cook HM, Bond M, Williamson RE, Cano M, Barrera AZ, et al. Comparing Amazon Mechanical Turk with unpaid internet resources in online clinical trials. Internet Interventions. 2018;12:68-73.
Burrell 2012	Burrell ER, Pines HA, Robbie E, Coleman L, Murphy RD, Hess KL, et al. Use of the location-based social networking application GRINDR as a recruitment tool in rectal microbicide development research. Aids and Behavior. 2012;16(7):1816-1820.
Caperchione 2016	Caperchione CM, Duncan MJ, Rosenkranz RR, Vandelanotte C, Van Itallie AK, Savage TN, et al. Recruitment, screening, and baseline participant characteristics in the WALK 2.0 study: A randomized controlled trial using web 2.0 applications to promote physical activity. Contemporary Clinical Trials Communications. 2016;2:25-33.
Carmi 2014	Carmi L, Zohar J. A comparison between print vs. internet methods for a clinical trial recruitment--a pan European OCD study. European Neuropsychopharmacology. 2014;24(6):874-878.
Chin Feman 2008	Chin Feman SP, Nguyen LT, Quilty MT, Kerr CE, Nam BH, Conboy LA, et al. Effectiveness of recruitment in clinical trials: an analysis of methods used in a trial for irritable bowel syndrome patients. Contemporary Clinical Trials. 2008;29(2):241-251.
Clark 2015	Clark L, Ronaldson S, Dyson L, Hewitt C, Torgerson D, Adamson J. Electronic prompts significantly increase response rates to postal questionnaires: a randomized trial within a randomized trial and meta-analysis. Journal of Clinical Epidemiology. 2015; 68:1446-1450.
Coday 2016	Coday M, Richey P, Thomas F, Tran QT, Terrell SB, Tylavsky F, et al. The recruitment experience of a randomized clinical trial to aid young adult smokers to stop smoking without weight gain with interactive technology. Contemporary Clinical Trials Communications. 2016;2:61-68.
Cornelius 2018	Cornelius VR, McDermott L, Forster AS, Ashworth M, Wright AJ, Gulliford MC. Automated recruitment and randomisation for an efficient randomised controlled trial in primary care. Trials. 2018;19(1):341.
Coronado 2012	Coronado GD, Ondelacy S, Schwarz Y, Duggan C, Lampe JW, Neuhouser ML. Recruiting underrepresented groups into the Carbohydrates and Related Biomarkers (CARB) cancer prevention feeding study. Contemporary Clinical Trials. 2012;33(4):641-646.
Cuggia 2015	Cuggia M, Campillo-Gimenez B, Bouzille G, Besana P, Jouini W, Dufour JC, et al. Automatic Selection of Clinical Trials Based on A Semantic Web Approach. Studies in Health Technology and Informatics. 2015;216:564-568.
Du 2009	Du W, Mood D, Gadgeel S, Simon MS. An educational video to increase clinical trials enrollment among breast cancer patients. Breast Cancer Research and Treatment. 2009;117(2):339-347.
Dugas 2008	Dugas M, Lange M, Berdel WE, Muller-Tidow C. Workflow to improve patient recruitment for clinical trials within hospital information systems - a case-study. Trials. 2008;9:2.
Dugas 2010	Dugas M, Lange M, Muller-Tidow C, Kirchhof P, Prokosch HU. Routine data from hospital information systems can support patient recruitment for clinical studies. Clinical Trials. 2010;7(2):183-189.
Edwards 2016	Edwards L, Salisbury C, Horspool K, Foster A, Garner K, Montgomery AA. Increasing follow-up questionnaire response rates in a randomized controlled trial of telehealth for depression: three embedded controlled studies. Trials. 2016;17.
Effoe 2016	Effoe VS, Katula JA, Kirk JK, Pedley CF, Bollhalter LY, Brown WM, et al. The use of electronic medical records for recruitment in clinical trials: Findings from the Lifestyle Intervention for Treatment of Diabetes trial. Trials. 2016;17:496.
Erickson 2013	Erickson LC, Ritchie JB, Javors JM, Golomb BA. Recruiting a special sample with sparse resources: Lessons from a study of Gulf War veterans. Clinical Trials. 2013;10(3):473-482.
Ethier 2017	Ethier JF, Curcin V, McGilchrist MM, Choi Keung SNL, Zhao L, Andreasson A, et al. eSource for clinical trials: Implementation and evaluation of a standards-based approach in a real world trial. International Journal of Medical Informatics. 2017;106:17-24.
Fazzino 2015	Fazzino TL, Rose GL, Pollack SM, Helzer JE. Recruiting U.S. and Canadian college students via social media for participation in a web-based brief intervention study. Journal of Studies on Alcohol and Drugs. 2015;76(1):127-132.
Frandsen 2014	Frandsen M, Walters J, Ferguson SG. Exploring the viability of using online social media advertising as a recruitment method for smoking cessation clinical trials Nicotine & Tobacco Research. 2014;16(2):247-251.
Frandsen 2016	Frandsen M, Thow M, Ferguson SG. The Effectiveness Of Social Media (Facebook) Compared With More Traditional Advertising Methods for Recruiting Eligible Participants To Health Research Studies: A Randomized, Controlled Clinical Trial. JMIR Research Protocols. 2016;5(3):215-224.
Frawley 2011	Frawley H, Whitburn L, Daly JO, Galea M. E-recruitment: The future for clinical trials in a digital world? Neurourology and Urodynamics. 2011;30 (6):811-812.
Free 2010	Free C, Hoile E, Robertson S, Knight R. Three controlled trials of interventions to increase recruitment to a randomized controlled trial of mobile phone based smoking cessation support. Clinical Trials. 2010;7(3):265-273.
Funk 2012	Funk KL, Elder CR, Lindberg NM, Gullion CM, DeBar LL, Meltesen G, et al. Comparison of characteristics and outcomes by initial study contact (website versus staff) for participants enrolled in a weight management study. Clinical Trials. 2012;9(2):226-231.
Gioia 2016	Gioia CJ, Sobell LC, Sobell MB, Agrawal S. Craigslist versus print newspaper advertising for recruiting research participants for alcohol studies: Cost and participant characteristics. Addictive Behaviors. 2016;54:24-32.
Hamilton 2018	Hamilton FL, Hornby J, Sheringham J, Linke S, Ashton C, Moore K, et al. DIAMOND (DIgital Alcohol Management ON Demand): a feasibility RCT and embedded process evaluation of a digital health intervention to reduce hazardous and harmful alcohol use recruiting in hospital emergency departments and online. Pilot and Feasibility Studies. 2018;4:114.
Heffner 2013	Heffner JL, Wyszynski CM, Comstock B, Mercer LD, Bricker J. Overcoming recruitment challenges of web-based interventions for tobacco use: the case of web-based acceptance and commitment therapy for smoking cessation. Addictive Behaviors. 2013;38(10):2473-2476.
Horvath 2012	Horvath KJ, Nygaard K, Danilenko GP, Goknur S, Oakes JM, Rosser BR. Strategies to retain participants in a long-term HIV prevention randomized controlled trial: lessons from the MINTS-II study. Aids and Behavior. 2012;16(2):469-479.
Iribarren 2018	Iribarren SJ, Ghazzawi A, Sheinfil AZ, Frasca T, Brown W, 3rd, Lopez-Rios J, et al. Mixed-Method Evaluation of Social Media-Based Tools and Traditional Strategies to Recruit High-Risk and Hard-to-Reach Populations into an HIV Prevention Intervention Study. Aids and Behavor. 2018;22(1):347-357.
Johnson 2015	Johnson EJ, Niles BL, Mori DL. Targeted recruitment of adults with type 2 diabetes for a physical activity intervention. Diabetes Spectrum. 2015;28(2):99-105.
Jones 2012	Jones L, Saksvig BI, Grieser M, Young DR. Recruiting adolescent girls into a follow-up study: benefits of using a social networking website. Contemporary Clinical Trials. 2012;33(2):268-272.
Jones 2017	Jones R, Lacroix LJ, Porcher E. Facebook Advertising to Recruit Young, Urban Women into an HIV Prevention Clinical Trial. Aids and Behavior. 2017;21(11):3141-3153.
Jonnalagadda 2017	Jonnalagadda SR, Adupa AK, Garg RP, Corona-Cox J, Shah SJ. Text Mining of the Electronic Health Record: An Information Extraction Approach for Automated Identification and Subphenotyping of HFpEF Patients for Clinical Trials. Journal of Cardiovascular Translational Research. 2017;10(3):313-321.
Juraschek, 2018	Juraschek SP, Plante TB, Charleston J, Miller ER, Yeh HC, Appel LJ, et al. Use of online recruitment strategies in a randomized trial of cancer survivors. Clinical Trials. 2018;15(2):130-138.
Kennedy 2010	Kennedy BM, Kumanyika S, Ard JD, Reams P, Johnson CA, Karanja N, et al. Overall and minority-focused recruitment strategies in the PREMIER multicenter trial of lifestyle interventions for blood pressure control. Contemporary Clinical Trials. 2010;31(1):49-54.
Kim 2014	Kim R, Hickman N, Gali K, Orozco N, Prochaska JJ. Maximizing retention with high risk participants in a clinical trial. American Journal of Health Promotion. 2014;28(4):268-274.
Klein 2017	Klein JP, Gamon C, Spath C, Berger T, Meyer B, Hohagen F, et al. Does recruitment source moderate treatment effectiveness? A subgroup analysis from the EVIDENT study, a randomised controlled trial of an internet intervention for depressive symptoms. BMJ Open. 2017;7(7):e015391.
Köpke 2013	Köpke F, Lubgan D, Fietkau R, Scholler A, Nau C, Stürzl M, et al. Evaluating predictive modeling algorithms to assess patient eligibility for clinical trials from routine data. Medical Informatics and Decision Making. 2013;13:134:1-9.
Korde 2009	Korde LA, Micheli A, Smith AW, Venzon D, Prindiville SA, Drinkard B, et al. Recruitment to a physical activity intervention study in women at increased risk of breast cancer. BMC Medical Research Methodology. 2009;9:27.
Koziol-McLain 2016	Koziol-McLain J, McLean C, Rohan M, Sisk R, Dobbs T, Nada-Raja S, et al. Participant Recruitment and Engagement in Automated eHealth Trial Registration: Challenges and Opportunities for Recruiting Women Who Experience Violence. Journal of Medical Internet Research. 2016;18(10):e281.
Krischer 2017	Krischer J, Cronholm PF, Burroughs C, McAlear CA, Borchin R, Easley E, et al. Experience With Direct-to-Patient Recruitment for Enrollment Into a Clinical Trial in a Rare Disease: A Web-Based Study. Journal of Medical Internet Research. 2017;19(2):e50.
Krusche 2014	Krusche A, Rudolf von Rohr I, Muse K, Duggan D, Crane C, Williams JM. An evaluation of the effectiveness of recruitment methods: the staying well after depression randomized controlled trial. Clinical Trials. 2014;11(2):141-149.
Kye 2009	Kye SH, Tashkin DP, Roth MD, Adams B, Nie WX, Mao JT. Recruitment strategies for a lung cancer chemoprevention trial involving ex-smokers. Contemporary Clinical Trials. 2009;30(5):464-472.
Layi 2011	Layi G, Albright CA, Berenberg J, Plant K, Ritter P, Laurent D, et al. UH Cancer Center Hotline: Recruiting cancer survivors for an online health-behavior change intervention: are different strategies more beneficial? Hawaii Medical Journal. 2011;70(10):222-223.
Lesher 2015	Lesher LL, Matyas RA, Sjaarda LA, Newman SL, Silver RM, Galai N, et al. Recruitment for longitudinal, randomised pregnancy trials initiated preconception: lessons from the effects of aspirin in gestation and reproduction trial. Paediatric and Perinatal Epidemiology. 2015;29(2):162-167.
Li 2008	Li L, Chase HS, Patel CO, Friedman C, Weng C. Comparing ICD9-encoded diagnoses and NLP-processed discharge summaries for clinical trials pre-screening: a case study. Proceedings of the AMIA Symposium 2008. 2008:404-408.
Man 2011	Electronic reminders did not improve postal questionnaire response rates or response times: a randomized controlled trial. Journal of Clinical Epidemiology. 2011;64:1001-1004.
McGregor 2010	McGregor J, Brooks C, Chalasani P, Chukwuma J, Hutchings H, Lyons RA, et al. Research The Health Informatics Trial Enhancement Project (HITE): Using routinely collected primary care data to identify potential participants for a depression trial. Trials. 2010;11.
Miller 2016	Miller EG, Nowson CA, Dunstan DW, Kerr DA, Solah V, Menzies D, et al. Recruitment of older adults with type 2 diabetes into a community-based exercise and nutrition randomised controlled trial. Trials. 2016;17(1):467.
Miotto 2015	Miotto R, Weng C. Case-based reasoning using electronic health records efficiently identifies eligible patients for clinical trials. Journal of the American Medical Informatics Association. 2015;22:e141-e150.
Mohan 2017	Mohan Y, Cornejo M, Sidell M, Smith J, Young DR. Re-recruiting young adult women into a second follow-up study. Contemporary Clinical Trials Communications. 2017;5:160-167.
Moreno 2017	Moreno MA, Waite A, Pumper M, Colburn T, Holm M, Mendoza J. Recruiting Adolescent Research Participants: In-Person Compared to Social Media Approaches. Cyberpsychology, Behavior, and Social Networking. 2017;20(1):64-67.
Morgan 2013	Morgan AJ, Jorm AF, Mackinnon AJ. Internet-based recruitment to a depression prevention intervention: lessons from the Mood Memos study. Journal of Medical Internet Research. 2013;15(2):e31.
Nash 2017	Nash EL, Gilroy D, Srikusalanukul W, Abhayaratna WP, Stanton T, Mitchell G, et al. Facebook advertising for participant recruitment into a blood pressure clinical trial. Journal of Hypertension. 2017;35(12):2527-2531.
Ni 2015a	Ni Y, Kennebeck S, Dexheimer JW, McAneney CM, Tang H, Lingren T, et al. Automated clinical trial eligibility prescreening: increasing the efficiency of patient identification for clinical trials in the emergency department. Journal of the American Medical Informatics Association. 2015;22:166-178.
Ni 2015b	Ni Y, Wright J, Perentesis J, Lingren T, Deleger L, Kaiser M, et al. Increasing the efficiency of trial-patient matching: automated clinical trial eligibility pre-screening for pediatric oncology patients. BMC Medical Informatics and Decision Making. 2015;15:28.
Partridge 2015	Partridge SR, Balestracci K, Wong AT, Hebden L, McGeechan K, Denney-Wilson E, et al. Effective Strategies to Recruit Young Adults Into the TXT2BFiT mHealth Randomized Controlled Trial for Weight Gain Prevention. JMIR Research Protocols. 2015;4(2):e66.
Penberthy 2010	Penberthy L, Brown R, Puma F, Dahman B. Automated matching software for clinical trials eligibility: measuring efficiency and flexibility. Contemporary Clinical Trials. 2010;31:207-217.
Polak 2014	Polak E, Apfel A, Privitera M, Buse D, Haut S. Daily diaries in epilepsy research: Does electronic format improve adherence? Epilepsy Currents. 2014;1):180.
Pressler 2012	Pressler TR, Yen PY, Ding J, Liu J, Embi PJ, Payne PR. Computational challenges and human factors influencing the design and use of clinical research participant eligibility pre-screening tools. BMC Medical Informatics and Decision Making. 2012;12:47.
Rabin 2013	Rabin C, Horowitz S, Marcus B. Recruiting young adult cancer survivors for behavioral research. Journal of Clinical Psychology in Medical Settings. 2013;20(1):33-36.
Ramsey 2015	Ramsey TM, Snyder JK, Lovato LC, Roumie CL, Glasser SP, Cosgrove NM, et al. Recruitment strategies and challenges in a large intervention trial: Systolic Blood Pressure Intervention Trial. Clinical Trials. 2015;13(3):319-330.
Raviotta 2016	Raviotta JM, Nowalk MP, Lin CJ, Huang HH, Zimmerman RK. Using FacebookTM to Recruit College-Age Men for a Human Papillomavirus Vaccine Trial. American Journal of Men's Health. 2016;10(2):110-119.
Rellis 2015	Rellis L, Haidari G, Ridgers H, Jones CB, Miller A, Shattock R, et al. How the use of social media and online platforms can enhance recruitment to HIV clinical trials. HIV Medicine. 2015;2):64-65.
Rollman 2008	Rollman BL, Fischer GS, Zhu F, Belnap BH. Comparison of electronic physician prompts versus waitroom case-finding on clinical trial enrollment. Journal of General Internal Medicine. 2008;23(4):447-450.
Rorie 2017	Rorie DA, Flynn RWV, Mackenzie IS, MacDonald TM, Rogers A. The Treatment In Morning versus Evening (TIME) study: analysis of recruitment, follow-up and retention rates post-recruitment. Trials. 2017;18.
Routledge 2017	Routledge FS, Davis TD, Dunbar SB. Recruitment Strategies and Costs Associated With Enrolling People With Insomnia and High Blood Pressure Into an Online Behavioral Sleep Intervention: A Single-Site Pilot Study. Journal of Cardiovascular Nursing. 2017;32(5):439-447.
Ryan 2018	Ryan C, Dadabhoy H, Baranowski T. Participant Outcomes from Methods of Recruitment for Videogame Research. Games for Health Journal. 2018;7(1):16-23.
Sahoo 2014	Sahoo SS, Tao S, Parchman A, Luo Z, Cui L, Mergler P, et al. Trial prospector: matching patients with cancer research studies using an automated and scalable approach. Cancer informatics. 2014;13:157-166.
Sanders 2009	Sanders KM, Stuart AL, Merriman EN, Read ML, Kotowicz MA, Young D, et al. Trials and tribulations of recruiting 2,000 older women onto a clinical trial investigating falls and fractures: Vital D study. BMC Medical Research Methodology. 2009;9(1):78.
Schmickl 2011	Schmickl CN, Li M, Li G, Wetzstein MM, Herasevich V, Gajic O, et al. The accuracy and efficiency of electronic screening for recruitment into a clinical trial on COPD. Respiratory Medicine. 2011;105(10):1501-1506.
Schroy 2009	Schroy IPC, Glick JT, Robinson P, Lydotes MA, Heeren TC, Prout M, et al. A cost-effectiveness analysis of subject recruitment strategies in the HIPAA era: Results from a colorectal cancer screening adherence trial. Clinical Trials. 2009;6(6):597-609.
Severi 2011	Severi E, Free C, Knight R, Robertson S, Edwards P, Hoile E. Two controlled trials to increase participant retention in a randomized controlled trial of mobile phone-based smoking cessation support in the United Kingdom. Clinical Trials. 2011;8(5):654-660.
Sharp 2008	Sharp LK, Fitzgibbon ML, Schiffer L. Recruitment of obese black women into a physical activity and nutrition intervention trial. Journal of Physical Activity and Health. 2008;5(6):870-881.
Shere 2014	Shere M, Zhao XY, Koren G. The role of social media in recruiting for clinical trials in pregnancy. PLoS ONE. 2014;9(3):e92744.
Spokoyny 2016	Spokoyny I, Lansberg M, Thiessen R, Kemp SM, Aksoy D, Lee Y, et al. Development of a Mobile Tool That Semiautomatically Screens Patients for Stroke Clinical Trials. Stroke. 2016;47(10):2652-2655.
Staffileno 2017	Staffileno BA, Zschunke J, Weber M, Gross LE, Fogg L, Tangney CC. The Feasibility of Using Facebook, Craigslist, and Other Online Strategies to Recruit Young African American Women for a Web-Based Healthy Lifestyle Behavior Change Intervention. Journal of Cardiovascular Nursing. 2017;32(4):365-371.
Stanczyk 2014	Stanczyk NE, Bolman C, Smit ES, Candel MJ, Muris JW, de Vries H. How to encourage smokers to participate in web-based computer-tailored smoking cessation programs: a comparison of different recruitment strategies. Health Education Research. 2014;29(1):23-40.
Stanton 2013	Stanton AL, Morra ME, Diefenbach MA, Miller SM, Perocchia RS, Raich PC, et al. Responding to a significant recruitment challenge within three nationwide psychoeducational trials for cancer patients. Journal of Cancer Survivorship. 2013;7:392-403.
Starr 2015	Starr K, McPherson G, Forrest M, Cotton SC. SMS text pre-notification and delivery of reminder e-mails to increase response rates to postal questionnaires in the SUSPEND trial: a factorial design, randomised controlled trial. Trials. 2015; 16:295 (8pp).
Switzer 2010	Switzer JA, Hall CE, Close B, Nichols FT, Gross H, Bruno A, et al. A telestroke network enhances recruitment into acute stroke clinical trials. Stroke. 2010;41(3):566-569.
Sygna 2015	Sygna K, Johansen S, Ruland CM. Recruitment challenges in clinical research including cancer patients and their caregivers. A randomized controlled trial study and lessons learned.[Erratum appears in Trials. 2016;17(1):133; PMID: 26965306]. Trials. 2015;16:428.
Tate 2014	Tate DF, LaRose JG, Griffin LP, Erickson KE, Robichaud EF, Perdue L, et al. Recruitment of young adults into a randomized controlled trial of weight gain prevention: message development, methods, and cost. Trials. 2014;15:326.
Taylor-Piliae 2014	Taylor-Piliae RE, Boros D, Coull BM. Strategies to improve recruitment and retention of older stroke survivors to a randomized clinical exercise trial. Journal of Stroke and Cerebrovascular Diseases. 2014;23(3):462-468.
Thadani 2009	Thadani SR, Weng C, Bigger JT, Ennever JF, Wajngurt D. Electronic screening improves efficiency in clinical trial recruitment. Journal of the American Medical Informatics Association. 2009;16(6):869-873.
Treweek 2012	Treweek S, Barnett K, Maclennan G, Bonetti D, Eccles MP, Francis JJ, et al. E-mail invitations to general practitioners were as effective as postal invitations and were more efficient. Journal of Clinical Epidemiology. 2012;65(7):793-797.
Treweek 2010	Treweek S, Pearson E, Smith N, Neville R, Sargeant P, Boswell B, et al. Desktop software to identify patients eligible for recruitment into a clinical trial: using SARMA to recruit to the ROAD feasibility trial. Informatics in Primary Care. 2010;18(1):51-58.
Unlu Ince 7562	Unlu Ince B, Cuijpers P, van 't Hof E, Riper H. Reaching and recruiting Turkish migrants for a clinical trial through Facebook: A process evaluation. Internet Interventions. 2014;1(2):74-83.
Usadi 2015	Usadi RS, Diamond MP, Legro RS, Schlaff WD, Hansen KR, Casson P, et al. Recruitment strategies in two reproductive medicine network infertility trials. Contemporary Clinical Trials. 2015;45(Pt B):196-200.
Varner 2018	Varner C, McLeod S, Nahiddi N, Borgundvaag B. Text messaging research participants as a follow-up strategy to decrease emergency department study attrition. Canadian Journal of Emergency Medicine. 2018;20(1):148-153.
Volkova 2017	Volkova E, Michie J, Corrigan C, Sundborn G, Eyles H, Jiang Y, et al. Effectiveness of recruitment to a smartphone-delivered nutrition intervention in New Zealand: analysis of a randomised controlled trial. BMJ Open. 2017;7(6):e016198.
Weng 2010	Weng C, Bigger JT, Busacca L, Wilcox A, Getaneh A. Comparing the effectiveness of a clinical registry and a clinical data warehouse for supporting clinical trial recruitment: a case study. AMIA Annual Symposium Proceedings 2010;2010:867-871.
